# Supplementary material for: An intranasal influenza virus-vectored vaccine prevents SARS-CoV-2 replication in respiratory tissues of mice and hamsters
Source: Nat Commun. 2023 Apr 12;14:2081. doi: 10.1038/s41467-023-37697-1 (PMC10092940; doi:10.1038/s41467-023-37697-1)
Supplement: Supplementary file 4 — Source Data [file 41467_2023_37697_MOESM4_ESM.xlsx]

## Sheet: Fig1C
anti-SARS2-RBD										anti-SARS2-RBD
										anti-Influenza-NP
anti-Influenza-NP
										anti-Tubulin
anti-Tubulin

## Sheet: Fig1
Fig1E	DelNS1 vector					RBDWT-DAF					RBDWT
Prime	2	2	2	2	2	3.627	3.455	3.53	3.646		2	2.2	2.1	2	2
Boost	2	2	2	2	2	4.64907	4.78142	4.90579	4.65765		3.46	3.23	3.334	3.35	3.65
Fig1E	DelNS1 vector					RBDWT-DAF					RBDWT
Prime	50	50	50	50	50	235.578	50	58.5846	58.764		50	50	50	50	50
Boost	50	50	50	50	50	7177	2959	5085	3767		316.23	177.83	190.55	213.8	323.59
Fig1F	DelNS1 vector*2	Delta-DAF*2	Delta4N-DAF*2	Beta-DAF*2	Beta4N-DAF*2
	2	4.84	4.61	4.66	4.81
	2	4.65	4.77	4.74	4.89
	2	4.81	4.78	4.76	4.66
	2	4.56	4.9	3.95	5.12
	2	4.59	4.64	4.53	5.01
	2	4.61	5.08	4.65	4.88
	2	4.78	5.01	4.7	4.7
	2	4.46	5.03	4.75	4.89
Fig1F	DelNS1 vector*2								Delta-DAF*2								Delta4N-DAF*2								Beta-DAF*2								Beta4N-DAF*2
Delta	50	50	50	50	50	50	50	50	4470.06	1828.57	2884.74	929.243	1751.02	583.594	560.06	1048.62	2610.94	10466.6	2326.63	6465.03	1766.11	2411.83	11031.1	9441.59	151.101	807.214	490.402	70.9753	76.5863	309.466	105.162	99.709	1219.53	1225.17	482.292	6528.7	3266.28	2870.84	2793.98	634.751
Beta	50	50	50	50	50	50	50	50	844.168	449.534	952.89	117.619	1147.38	510.137	125.495	889.376	2734.59	3469.58	2929.4	194.166	636.357	2136.4	2456.12	10691.3	2273.86	3964.91	7448.27	1958.88	4362.8	4576.1	5248.3	4103.06	4644.99	7830.73	8039.21	20948.9	11942.4	9729.05	4490	6846.14
Omicron BA.1	50	50	50	50	50	50	50	50	2619.31	2065.96	3112.31	231.963	54.712	694.788	207.413	211.958	345	6949	226	50	609	5332	1516	10350	1978.83	199.586	5248.27	50	50	177.501	85.1911	406.606	5790.53	7574.78	152.37	6586.97	8772.13	1028.24	1679.64	4545.99

## Sheet: Fig2
Fig2B	DelNS1 vector*2	Delta4N-DAF*2	Beta4N-DAF*2	Omi4N-DAF*2	BNT*2
	2	4.61	4.81	4.79	4.7493
	2	4.77	4.89	4.03	4.78277
	2	4.78	4.66	4.51	4.96527
	2	4.9	5.12	4.5	5.15548
	2	4.64	5.01	4.14	4.44426
	2	5.08	4.88	4.06
	2	5.01	4.7
	2	5.03	4.89
Fig2C	DelNS1 vector*2								Delta4N-DAF*2								Beta4N-DAF*2								Omi4N-DAF*2
Delta	50	50	50	50	50	50	50	50	2610.94	10466.6	2326.63	6465.03	1766.11	2411.83	11031.1	9441.59	1219.53	1225.17	482.29	6528.7	3266.28	2870.84	2793.98	634.75	50	50	50	50	50	50	50	50
Omicron BA.1	50	50	50	50	50	50	50	50	690.93	9990.2	290.52	1099.36	7602.16	1463.6	1485	1345	5790.53	7574.78	152.37	6586.97	8772.13	1028.24	1679.64	4545.99	24316.8	80644.8	65172.9	241260	5810.68	211901	8290.35	52140.2
Fig2D	DelNS1 vector*2						Delta4N-DAF*2						Beta4N-DAF*2						Omi4N-DAF*2
Delta	20	20	20	20	20	20	3840	1920	2560	960	960	960	240	120	60	960	480	480	20	60	30	30	20	20
Omicron BA.1	20	20	20	20	20	20	80	160	60	20	80	20	60	240	20	60	240	30	960	960	960	960	480	960
Fig2E	DelNS1 vector*2	Delta4N-DAF*2	Omi4N-DAF*2			Fig2F	DelNS1 vector*2	BNT*2	Delta4N-DAF*2	Beta4N-DAF*2	Omi4N-DAF*2
	0.0018	0.2795	0.9767				2	4.5	5.8	5.25	4.53
	0	0.9183	0.6639				2	4.9	5.94	5.21	5.08
	0	0.3209	0.6951				2	4.61	6.09	5.38	5.19
	0	0.9057	0.3903				2	4.65	5.98	5.5	4.82
	0	0.2301	0.7735				2	4.83	6.22	5.4	4.64
							2	4.7	5.83	5.26	4.8
Fig2G	DelNS1 vector*2						BNT*2						Delta4N-DAF*2						Beta4N-DAF*2						Omi4N-DAF*2
WT	50	50	50	50	50	50	95	397	320	100	216	683.015	1987.93	2309.04	3033.92	2537.07	968.59	370.795	968.59	370.795	547.111	303.931	1084.67	371.083	127.307	100.074	166.78	72.0565	184.51	81.9384
Delta	50	50	50	50	50	50	50	193	73	50	90	388.255	770.676	1271.04	856.611	429.67	388.35	198.365	388.35	198.365	547.426	120.035	270.494	307.971	50	78.3883	88.6924	90.1648	90.6143	50
Omicron BA.1	50	50	50	50	50	50	50	50	50	50	50	50	50	76	50	50	50	50	50	50	50	50	234	50	4639.65	5480.35	2627.08	2464.09	2532.67	4592.91
Omicron BA.2	50	50	50	50	50	50	50	50	50	50	50	50	99	50	50	64	50	50	50	50	50	50	50	50	401	891	613	575	1166	421
Fig2H	DelNS1 vector*2						BNT*2						Delta4N-DAF*2						Beta4N-DAF*2						Omi4N-DAF*2
Delta	20	20	20	20	20	20	20	20	20	20	20	20	480	120	120	240	240	120	30	30	60	20	60	30	20	20	20	20	20	20
Omicron BA.1	20	20	20	20	20	20	20	20	20	20	20	20	20	20	20	20	20	20	20	20	20	20	30	20	240	240	120	60	60	60

## Sheet: Fig3
Fig3B-1	DelNS1 vector*2	Delta4N-DAF*2	Omi4N-DAF*2		Fig3B-2	DelNS1 vector*2	Delta4N-DAF*2	Omi4N-DAF*2		Fig3B-3	DelNS1 vector*2	Delta4N-DAF*2	Omi4N-DAF*2		Fig3B-4	DelNS1 vector*2	Delta4N-DAF*2	Omi4N-DAF*2
	0.009	3.382	3.33			0	2	0.719			0.009	2.442	2.25			0	2.14	0.41
	0.038	1.252	2.34			0	2.384	0.465			0.017	0.829	1.742			0	2.43	0.39
	0	0.786	3.89			0.067	0.27	0.52			0	0.566	2.37			0	0.47	0.16
	0	1.216	1.9			0	0.43	0.14			0	0.805	1.324			0	0.71	0.65
	0.013	0.853	0.914			0.052	0.235	0.433			0.002	0.703	0.799			1e-05	0.38	0.66
Fig3C-1	DelNS1 vector*2	Delta4N-DAF*2	Omi4N-DAF*2		Fig3C-2	DelNS1 vector*2	Delta4N-DAF*2	Omi4N-DAF*2		Fig3C-3	DelNS1 vector*2	Delta4N-DAF*2	Omi4N-DAF*2		Fig3C-4	DelNS1 vector*2	Delta4N-DAF*2	Omi4N-DAF*2
	0	0.175	0.076			0	0.093	0.015			0	0.185	0.083			0.088	0	0
	0.00659	0.057	0.066			0	0.044	0			0.00659	0.072	0.104			0	0.002	0
	0	0.036	0.11			0	0.016	0			0	0.059	0.128			0	0	0.00103
	0.00432	0.132	0.076			0	0.059	0.037			0.00432	0.104	0.122			0.086	0.035	0.00295
	0.00067	0.137	0.058			0.001	0.027	0.021			0.00067	0.137	0.091			0.001	0	0.00319

## Sheet: Fig4
Fig4B	mock								Delta4N-DAF*2								Omi4N-DAF*2
D0	100	100	100	100	100	100	100	100	100	100	100	100	100	100	100	100	100	100	100	100	100	100	100	100
D1	97.542	98.5981	99.8128	101.499	99.1236	101.283	103.231	98.3686	95.2838	96.935	99.9608	98.7365	100.415	100.397	97.3616	99.6017	102.08	103.31	103.84	101.39	102.05	101.73	102.01	102.17
D2	97.3696	96.4953	98.5026	99.8183	96.8635	97.1355	99.7062	96.2963	94.0317	99.0192	104.469	98.7816	103.199	99.4843	97.1021	101.633	105.18	106.32	105.26	103.05	104.81	104.42	105.25	104.73
D3					88.5148	88.9269	90.9358	92.769					103.033	100.436	98.9619	104.46					102.9	105.51	106.44	102.05
D4					94.0498	82.3429	85.3126	94.224					102.119	100.873	98.7024	103.664					103.08	106.48	110.64	103.11
Fig4C	Mock				Delta4N-DAF*2				Omi4N-DAF*2
2 dpi	2270000	2270000	4890000	1050000	10	10	10	10	10	10	10	10
4 dpi	4890	10500	4890	2270	10	10	10	10	10	10	10	10

## Sheet: Fig5
Fig5B	Mock				DelNS1 vector*2				BNT*2				Delta4N-DAF*2				Omi4N-DAF*2
D0	100	100	100	100	100	100	100	100	100	100	100	100	100	100	100	100	100	100	100	100
D1	99.0769	98.178	99.1008	96.5449	97.49	99.06	98.02	99.06	99.2	98.18	97.35	98.19	99.766	98.765	99.45	99.6676	98.62	98.52	98.91	98.08
D2	95.9892	96.0216	96.4032	94.1225	94.23	95.75	94.68	95.92	95.61	97.06	95.43	94.99	103.844	98.6912	101.443	100.538	96.96	98.12	96.52	96.07
D3	95.0183	94.3565	94.9488	92.0507	91.83	94.34	91.82	94.41	95.1	95.88	94.13	91.94	103.349	97.5177	101.178	100.786	94.4	96.95	96.07	95.53
D4	94.891	94.2678	94.1747	90.8077	90.53	93.09	91.4	94.78	94.73	94.95	93.53	89.92	102.654	99.6743	98.6412	99.4196	93.46	97.42	94.87	94.97
Fig5C	Mock				DelNS1 vector*2				BNT*2				Delta4N-DAF*2				Omi4N-DAF*2
Lung	4890000	4890000	4890000	2270000	10500000	2270000	4890000	10500000	48900	105000	22700	105000	10	10	10	10	1050000	227000	4890000	2270000
NT	48900	105000	105000	105000	227000	227000	227000	105000	4890	1050	4890	10500	10	48.9	10	10	22700	489	2270	105000
Fig5D	Mock				DelNS1 vector*2				BNT*2				Delta4N-DAF*2								Omi4N-DAF*2
D0	100	100	100	100	100	100	100	100	100	100	100	100	100	100	100	100	100	100	100	100	100	100	100	100
D1	97.9177	98.5321	98.5012	99.8808	99.22	98.81	99.73	99.93	99.23	97.32	100.11	98.31	99.8451	99.8366	97.5461	99.9752	98.26	98.74	98.88	98.42	99.03	98.54	97.53	98.28
D2	96.401	98.0863	97.1869	97.7806	98.2	97.3	99.02	97.84	98.54	95.61	99.16	98.86	99.4424	98.9999	99.836	103.571	97.66	97.49	98.61	98.08	97.3	98.35	96.59	97.81
D3	96.5896	98.6144	96.7366	98.1977	98.66	97.91	100.17	97.77	98.31	96.53	99.45	98.81	99.1822	98.4181	101.397	102.179	97.89	97.84	98.7	98.28	98.11	97.16	96.37	98.53
D4	96.3601	97.1329	97.9031	98.004	98.5	97.08	98.75	97.72	98.04	95.76	99.25	97.76	97.2119	98.2808	101.765	100.78	99.42	98.97	99.89	99.11	98.33	97.84	97.4	98.84
Fig5E	Mock				DelNS1 vector*2				BNT*2				Delta4N-DAF*2								Omi4N-DAF*2
Lung	105000	105000	22700	227000	105000	105000	227000	489000	22700	48900	22700	10500	490	490	228	2270	1050	2270	2270	1050	10	10	10	10
NT	10500	2270	10500	4890	10500	2270	10500	2270	10500	1050	10500	1050	10	10	10	10	22.7	105	22.7	10.5	48.9	10	10	10
Fig5F	Mock				DelNS1 vector*2				BNT*2				Omi4N-DAF*2
D0	100	100	100	100	100	100	100	100	100	100	100	100	100	100	100	100
D1	99.5	97.85	98.16	99.6	98.21	98.52	98.9	99.15	98.87	99.64	98.96	97.47	99.07	99.58	98.61	99.1
D2	98.66	96.69	96.52	98.3	96.84	97.02	97.38	98.01	96.02	97.92	97.67	95.72	98.95	98.92	97.03	97.93
D3	95.57	93.56	91.6	97.77	94.23	95.67	95.42	94.36	95.29	97.03	99.35	94.02	99.06	99.09	97.18	97.93
D4	96.21	91.82	88.73	97.1	94.24	93.44	94.26	93.25	96.07	96.56	98.94	93.72	100.2	99.74	98.18	98.21
Fig5G	Mock				DelNS1 vector*2				BNT*2				Omi4N-DAF*2
Lung	105000	489000	489000	105000	489000	489000	1050000	227000	2270	10500	4890	4890	10	10	10	10
NT	10500	10500	105000	4890	48900	105000	105000	105000	489	4890	4890	4890	10	10	10	10

## Sheet: Fig6
Fig6B	Mock						Omi4N-DAF*2
D0	100	100	100	100	100	100	100	100	100	100	100	100
D1	96.2	97.2	93.7	95.4	98.6	94.8	100	100.4	98.9	99.6	98.9	99.6
D2	93.6	93.8	90.6	91.9	96.3	92.7	99.1	100.4	100.6	99.1	100.6	99.1
D3	90.2	90.8	87	90.4	93.1	89.7	101.3	101.3	104.4	100.4	104.4	100.4
D4	88.9	89.5	83.5				100.9	100.4	103.6
D5	86.4	86.1	80.7				100.4	100.4	104.9
D6	83	83.1					102.1	100.8	105.3
D7							102.6	101.3	105.7
Fig6C	Mock			Omi4N-DAF*2
Lung	350000	800000	480000	10	10	10
Fig6D	Mock						Omi4N-DAF*2
D0	100	100	100	100	100	100	100	100	100	100	100	100
D1	96.3	97.7	98.7	95.9	97.8	96.5	99.6	97	100	98.1	97.8	98.8
D2	93.1	93.2	91.7	91.8	91.1	92.2	101.7	98.3	102.4	101.4	102.9	100.8
D3	85.3	87.9	84.2	85.8	88	87	104.3	100.8	105.7	105.7	106.9	103.7
D4	80.4	80.2					105.6	100.4	106.1
D5							105.6	100	106.1
D6							108.2	101.7	107.3
D7							107.5	101.3	105.7
Fig6E	Mock			Omi4N-DAF*2
Lung	660000	1000000	480000	10	10	10
Fig6F-1	MOCK					Omi4N-DAF*2						Fig6F-2	MOCK					Omi4N-DAF*2
CA4	10	10	10	10	10	320	160	160	160	80		CA4	10	10	10	10	10	320	160	160	160	160
HK68	10	10	10	10	10	40	20	40	40	20		HK68	10	10	10	10	10	80	80	80	80	40
Fig6G-1	Omi4N-DAF*2	mock		Fig6G-2	Omi4N-DAF*2	mock		Fig6G-3	Omi4N-DAF*2	mock		Fig6G-4	Omi4N-DAF*2	mock
	0.17983	0			3.00806	0.011			0.236	0			6.037	0
	0.03136	0			4.3893	0			0.062	0.039			3.432	0.033
	0.0122	0.005			5.68189	0.083			0.08	0.016			5.398	0
	0.0952	0			3.08433	0.12			0.075	0.027			8.721	0.077
	0.04266	0			3.38854	0.086			0.162	0.018			1.9	0.028
	0.122205	0.008			3.89863	0.07			0.117	0.008			3.76	0

## Sheet: FigS1
FigS1A	mock						Delta4N-DAF*2						DelNS1 vector*2
D0	100	100	100	100	100	100	100	100	100	100	100	100	100	100	100	100	100	100
D1	100.222	98.2827	99.3716	100.987	102.147	98.2582	97.515	97.7213	98.778	96.6861	99.139	101	101.78	99.52	99.95	100.04	100.68	99.76
D2	94.7158	91.0612	93.9856	98.2952	97.259	97.6775	99.7858	99.2989	99.1446	97.94	101.033	104.25	96.39	94.13	93.67	95.8	96.42	95.87
D3				88.7393	89.1275	87.941				100.896	102.798	107.45				91.86	88.68	89.03
D4				81.5612	82.9603	80.7057				101.299	101.593	107.05				90.8	83.2	82.89
FigS1B	mock			Delta4N-DAF*2			DelNS1 vector*2
D2	5.9276e+07	10500000	3.33333e+07	10	10	10	10500000	22700000	22700000
D4	1.87447e+06	333333	1.87447e+06	10	10	10	227000	489000	105000

## Sheet: FigS2
FigS2B-1	Omi4N-DAF*2	DelNS1 vector*2		FigS2B-2	Omi4N-DAF*2	DelNS1 vector*2		FigS2B-3	Omi4N-DAF*2	DelNS1 vector*2		FigS2B-4	Omi4N-DAF*2	DelNS1 vector*2
	0.98625	0			0.06092	0			0.106	0			0.067	0.007
	0.6001	0.00434			0	0			0.08	0			0.088	0.001
	0.37914	0.0056			0.065836	0.001			0.068	0			0.101	0.007
	0.638	0			0	0			0.048	0			0.15	0.00988
	0.458975	0			0.04423	0			0.028	0			0.17	0.011
	0.74601	0			0.03472	0			0.045	0			0	0

## Sheet: FigS3
FigS3B	CA+HK68 Challenge
D0	100	100	100	100	100	100	100	100
D1	98.92	98.36	101.28	97.7	97.2	95.95	100.86	98.21
D2	95.45	96.63	96.04	96.66	96.96	96.58	96.68	97.26
D3	86.98	90.26	89.67	87.42	90.23	90.16	89.23	87.99
D4	86.78	92.31	83.84	86.47	88.17	91.17	89.63	87.24
D5	88.01	92.44	83.04	89.72	89.99	91.08	90.69	88.38
D6	82.18	87.3	79.19	87.1	86.06	86.35	85.35	86.34
D7	74.99	81.79	75.49	80.6	80.36	80.85	79.47	80.66
D8	74.2	80.79	72.98	81.78	76.49	79.74	80.98	79.81
D9	74.11	82.52	70.79	88.77	73.78	83.6	86.31	83.15
D10	77.48	88.21	71.64	93.05	76.78	89.68	90.29	87.19
D11	80.91	92.85	71.96	95.4	82.33	92.72	93.26	92.42
D12	91.39	95.86	74.91	97.43	86.11	95.75	95.12	95.61
D13	95.69	97.5	78.06	96.35	88.86	95.95	95.02	93.82
D14	98.38	98.27	81.65	97.43	91.75	97.01	95.97	94.67
FigS3C-1	MOCK					CA4+68 chalenged									FigS3C-2	MOCK					CA4+68 chalenged
CA4	10	10	10	10	10	160	160	160	160	320	160	80	160		CA4	10	10	10	10	10	320	80	320	320	320	160	160	160
HK68	10	10	10	10	10	160	160	160	160	160	160	160	80		HK68	10	10	10	10	10	320	320	640	320	320	80	160	320
FigS3D	(CA4+68)+Omi4N-DAF								PBS+Omi4N-DAF					PBS+DelNS1 vector*2
WT-RBD	4.34	4.69	4.85	4.37	4.33	4.55	4.19	4.34	5.27656	5.18014	4.87145	5.07903	5.31919	2	2	2	2	2	2	2
FigS3E	(CA4+68)+Omi4N-DAF								PBS+Omi4N-DAF					PBS+DelNS1 vector*2
Omicron BA.1	4573	5070	5714	2133	4180	4500	3377	3754	18713.3	20350.2	11888.6	25754.9	6147.75	50	50	50	50	50	50	50
FigS3F	mock								DelNS1 vector*2							(CA4+68)+Omi4N-DAF
D0	100	100	100	100	100	100	100	100	100	100	100	100	100	100	100	100	100	100	100	100	100	100	100	100	100
D1	97.542	98.5981	99.8128	101.499	99.1236	101.283	103.231	98.3686	101.36	99.96	100.26	100.37	100.08	102.82	100.17	99.63	100.69	100.67	101.57	101.52	100.99	101.67	100.95	102.03	100.2
D2	97.3696	96.4953	98.5026	99.8183	96.8635	97.1355	99.7062	96.2963	97.91	99.66	101.5	101.87	98.3	95.44	96.23	99.39	101.87	101.61	99.83	98.86	103.6	102.69	102.51	101.5	99.76
D3					88.5148	88.9269	90.9358	92.769					97.54	87.26	89.34	100.33	101.95	101.12	100.87	100.17
D4					94.0498	82.3429	85.3126	94.224					99.53	84.44	92.63	100.14	102.73	101.93	101.74	100.29
FigS3G	mock				DelNS1 vector*2				(CA4+68)+Omi4N-DAF
2 dpi	2270000	2270000	4890000	1050000	4890000	10500000	10500000	2270000	10	10	10	10
4 dpi	4890	10500	4890	2270	22700	4890	2270		10	10	10	10

[truncated: 3 more sheets: FigS4, FigS5, FigS6]
